# Supplementary material for: The Role of Extracellular Vesicles in Ischemic Stroke Severity
Source: Biology (Basel). 2022 Oct 11;11(10):1489. doi: 10.3390/biology11101489 (PMC9598264; doi:10.3390/biology11101489)
Supplement: Supplementary file 1 [file biology-11-01489-s001.zip]

Archive with 1 entries (1 files):
- biology-1932341-supplementary.pdf
